# Supplementary material for: Four-Dimensional Superimposition Techniques to Compose Dental Dynamic Virtual Patients: A Systematic Review
Source: J Funct Biomater. 2023 Jan 6;14(1):33. doi: 10.3390/jfb14010033 (PMC9861356; doi:10.3390/jfb14010033)
Supplement: Supplementary file 1 [file jfb-14-00033-s001.zip]

Archive with 3 entries (3 files):
- Table S1 PRISMA_2020_checklist revised.pdf
- Tables S2 and S3 revised.pdf
- Figure S1.Snowball procedure.pdf
